# Supplementary material for: The Role of Sirtuin 1 in Palmitic Acid-Induced Endoplasmic Reticulum Stress in Cardiac Myoblasts
Source: Life (Basel). 2022 Jan 26;12(2):182. doi: 10.3390/life12020182 (PMC8878829; doi:10.3390/life12020182)
Supplement: Supplementary file 1 [file life-12-00182-s001.zip]

Archive with 1 entries (1 files):
- life-1557249-supplementary.pdf
